# Supplementary material for: Quantum-inspired encoding enhances stochastic sampling of soft matter systems
Source: Sci Adv. 2023 Oct 25;9(43):eadi0204. doi: 10.1126/sciadv.adi0204 (PMC10599611; doi:10.1126/sciadv.adi0204)
Supplement: Supplementary file 2 — Data file S1 [file sciadv.adi0204_data_file_s1.zip]

Archive with 910 entries (771 files):
- Data_related_to_Main_text_figures/
- __MACOSX/._Data_related_to_Main_text_figures
- Data_related_to_Main_text_figures/.DS_Store
- __MACOSX/Data_related_to_Main_text_figures/._.DS_Store
- Data_related_to_Main_text_figures/Figure_6/
- __MACOSX/Data_related_to_Main_text_figures/._Figure_6
- Data_related_to_Main_text_figures/Figure_7/
- __MACOSX/Data_related_to_Main_text_figures/._Figure_7
- Data_related_to_Main_text_figures/Figure_5/
- __MACOSX/Data_related_to_Main_text_figures/._Figure_5
- Data_related_to_Main_text_figures/Figure_2/
- __MACOSX/Data_related_to_Main_text_figures/._Figure_2
- Data_related_to_Main_text_figures/Figure_3/
- __MACOSX/Data_related_to_Main_text_figures/._Figure_3
- Data_related_to_Main_text_figures/Figure_4/
- __MACOSX/Data_related_to_Main_text_figures/._Figure_4
- Data_related_to_Main_text_figures/Figure_6/Figure_6.pdf
- __MACOSX/Data_related_to_Main_text_figures/Figure_6/._Figure_6.pdf
- Data_related_to_Main_text_figures/Figure_6/Figure_6.png
- __MACOSX/Data_related_to_Main_text_figures/Figure_6/._Figure_6.png
- Data_related_to_Main_text_figures/Figure_6/.DS_Store
- __MACOSX/Data_related_to_Main_text_figures/Figure_6/._.DS_Store
- Data_related_to_Main_text_figures/Figure_6/Replica_exchange_plot_points.dat
- __MACOSX/Data_related_to_Main_text_figures/Figure_6/._Replica_exchange_plot_points.dat
- Data_related_to_Main_text_figures/Figure_6/Python_driver_for_neal_solver_and_sample_input.zip
- __MACOSX/Data_related_to_Main_text_figures/Figure_6/._Python_driver_for_neal_solver_and_sample_input.zip
- Data_related_to_Main_text_figures/Figure_6/README.rtf
- __MACOSX/Data_related_to_Main_text_figures/Figure_6/._README.rtf
- Data_related_to_Main_text_figures/Figure_6/.ipynb_checkpoints/
- __MACOSX/Data_related_to_Main_text_figures/Figure_6/._.ipynb_checkpoints
- Data_related_to_Main_text_figures/Figure_6/Constraints_plot_points.dat
- __MACOSX/Data_related_to_Main_text_figures/Figure_6/._Constraints_plot_points.dat
- Data_related_to_Main_text_figures/Figure_7/Figure_7.pdf
- __MACOSX/Data_related_to_Main_text_figures/Figure_7/._Figure_7.pdf
- Data_related_to_Main_text_figures/Figure_7/Figure_7.png
- __MACOSX/Data_related_to_Main_text_figures/Figure_7/._Figure_7.png
- Data_related_to_Main_text_figures/Figure_7/.DS_Store
- __MACOSX/Data_related_to_Main_text_figures/Figure_7/._.DS_Store
- Data_related_to_Main_text_figures/Figure_7/Python_driver_for_neal_solver_and_sample_input.zip
- __MACOSX/Data_related_to_Main_text_figures/Figure_7/._Python_driver_for_neal_solver_and_sample_input.zip
- Data_related_to_Main_text_figures/Figure_7/Coefficients.txt
- __MACOSX/Data_related_to_Main_text_figures/Figure_7/._Coefficients.txt
- Data_related_to_Main_text_figures/Figure_7/Hybrids_plot_points.dat
- __MACOSX/Data_related_to_Main_text_figures/Figure_7/._Hybrids_plot_points.dat
- Data_related_to_Main_text_figures/Figure_7/Classical_t12_plot_points.dat
- __MACOSX/Data_related_to_Main_text_figures/Figure_7/._Classical_t12_plot_points.dat
- Data_related_to_Main_text_figures/Figure_7/README.rtf
- __MACOSX/Data_related_to_Main_text_figures/Figure_7/._README.rtf
- Data_related_to_Main_text_figures/Figure_7/Classical_topt_plot_points.dat
- __MACOSX/Data_related_to_Main_text_figures/Figure_7/._Classical_topt_plot_points.dat
- Data_related_to_Main_text_figures/Figure_7/.ipynb_checkpoints/
- __MACOSX/Data_related_to_Main_text_figures/Figure_7/._.ipynb_checkpoints
- Data_related_to_Main_text_figures/Figure_5/Figure_5.pdf
- __MACOSX/Data_related_to_Main_text_figures/Figure_5/._Figure_5.pdf
- Data_related_to_Main_text_figures/Figure_5/.DS_Store
- __MACOSX/Data_related_to_Main_text_figures/Figure_5/._.DS_Store
- Data_related_to_Main_text_figures/Figure_5/Linking_P_vs_ncorners.txt
- __MACOSX/Data_related_to_Main_text_figures/Figure_5/._Linking_P_vs_ncorners.txt
- Data_related_to_Main_text_figures/Figure_5/Figure_5.pptx
- __MACOSX/Data_related_to_Main_text_figures/Figure_5/._Figure_5.pptx
- Data_related_to_Main_text_figures/Figure_5/Python_driver_for_neal_solver_and_sample_input.zip
- __MACOSX/Data_related_to_Main_text_figures/Figure_5/._Python_driver_for_neal_solver_and_sample_input.zip
- Data_related_to_Main_text_figures/Figure_5/README.rtf
- __MACOSX/Data_related_to_Main_text_figures/Figure_5/._README.rtf
- Data_related_to_Main_text_figures/Figure_5/.ipynb_checkpoints/
- __MACOSX/Data_related_to_Main_text_figures/Figure_5/._.ipynb_checkpoints
- Data_related_to_Main_text_figures/Figure_5/Unlinking_probability_at_least_2_rings.pdf
- __MACOSX/Data_related_to_Main_text_figures/Figure_5/._Unlinking_probability_at_least_2_rings.pdf
- Data_related_to_Main_text_figures/Figure_5/Unlinking_probability_at_least_2_rings.png
- __MACOSX/Data_related_to_Main_text_figures/Figure_5/._Unlinking_probability_at_least_2_rings.png
- Data_related_to_Main_text_figures/Figure_5/Linking_probability_vs_nc_at_least_2_rings.png
- __MACOSX/Data_related_to_Main_text_figures/Figure_5/._Linking_probability_vs_nc_at_least_2_rings.png
- Data_related_to_Main_text_figures/Figure_5/Linking_probability_vs_nc_at_least_2_rings.pdf
- __MACOSX/Data_related_to_Main_text_figures/Figure_5/._Linking_probability_vs_nc_at_least_2_rings.pdf
- Data_related_to_Main_text_figures/Figure_5/Unlinking_P_vs_N.txt
- __MACOSX/Data_related_to_Main_text_figures/Figure_5/._Unlinking_P_vs_N.txt
- Data_related_to_Main_text_figures/Figure_2/Scatter_plot_values.txt
- __MACOSX/Data_related_to_Main_text_figures/Figure_2/._Scatter_plot_values.txt
- Data_related_to_Main_text_figures/Figure_2/Figure_2.pptx
- __MACOSX/Data_related_to_Main_text_figures/Figure_2/._Figure_2.pptx
- Data_related_to_Main_text_figures/Figure_2/.DS_Store
- __MACOSX/Data_related_to_Main_text_figures/Figure_2/._.DS_Store
- Data_related_to_Main_text_figures/Figure_2/Fig_2_VMD_Microstates/
- __MACOSX/Data_related_to_Main_text_figures/Figure_2/._Fig_2_VMD_Microstates
- Data_related_to_Main_text_figures/Figure_2/Figure_2.pdf
- __MACOSX/Data_related_to_Main_text_figures/Figure_2/._Figure_2.pdf
- Data_related_to_Main_text_figures/Figure_2/Scatter_ncontacts_histogram.txt
- __MACOSX/Data_related_to_Main_text_figures/Figure_2/._Scatter_ncontacts_histogram.txt
- Data_related_to_Main_text_figures/Figure_2/Python_driver_for_neal_solver_and_sample_input.zip
- __MACOSX/Data_related_to_Main_text_figures/Figure_2/._Python_driver_for_neal_solver_and_sample_input.zip
- Data_related_to_Main_text_figures/Figure_2/README.rtf
- __MACOSX/Data_related_to_Main_text_figures/Figure_2/._README.rtf
- Data_related_to_Main_text_figures/Figure_2/.ipynb_checkpoints/
- __MACOSX/Data_related_to_Main_text_figures/Figure_2/._.ipynb_checkpoints
- Data_related_to_Main_text_figures/Figure_2/Scatter_ncorners_histogram.txt
- __MACOSX/Data_related_to_Main_text_figures/Figure_2/._Scatter_ncorners_histogram.txt
- Data_related_to_Main_text_figures/Figure_3/Heatmap_values.txt
- __MACOSX/Data_related_to_Main_text_figures/Figure_3/._Heatmap_values.txt
- Data_related_to_Main_text_figures/Figure_3/Heatmap_top_histogram.txt
- __MACOSX/Data_related_to_Main_text_figures/Figure_3/._Heatmap_top_histogram.txt
- Data_related_to_Main_text_figures/Figure_3/Figure_3.pptx
- __MACOSX/Data_related_to_Main_text_figures/Figure_3/._Figure_3.pptx
- Data_related_to_Main_text_figures/Figure_3/.DS_Store
- __MACOSX/Data_related_to_Main_text_figures/Figure_3/._.DS_Store
- Data_related_to_Main_text_figures/Figure_3/Figure_3.pdf
- __MACOSX/Data_related_to_Main_text_figures/Figure_3/._Figure_3.pdf
- Data_related_to_Main_text_figures/Figure_3/Nrings_vs_nc_3D.png
- __MACOSX/Data_related_to_Main_text_figures/Figure_3/._Nrings_vs_nc_3D.png
- Data_related_to_Main_text_figures/Figure_3/Nrings_vs_nc_3D.pdf
- __MACOSX/Data_related_to_Main_text_figures/Figure_3/._Nrings_vs_nc_3D.pdf
- Data_related_to_Main_text_figures/Figure_3/log_plot.txt
- __MACOSX/Data_related_to_Main_text_figures/Figure_3/._log_plot.txt
- Data_related_to_Main_text_figures/Figure_3/Heatmap_green_point.txt
- __MACOSX/Data_related_to_Main_text_figures/Figure_3/._Heatmap_green_point.txt
- Data_related_to_Main_text_figures/Figure_3/5x5x4_2D_histogram.png
- __MACOSX/Data_related_to_Main_text_figures/Figure_3/._5x5x4_2D_histogram.png
- Data_related_to_Main_text_figures/Figure_3/Python_driver_for_neal_solver_and_sample_input.zip
- __MACOSX/Data_related_to_Main_text_figures/Figure_3/._Python_driver_for_neal_solver_and_sample_input.zip
- Data_related_to_Main_text_figures/Figure_3/5x5x4_2D_histogram.pdf
- __MACOSX/Data_related_to_Main_text_figures/Figure_3/._5x5x4_2D_histogram.pdf
- Data_related_to_Main_text_figures/Figure_3/README.rtf
- __MACOSX/Data_related_to_Main_text_figures/Figure_3/._README.rtf
- Data_related_to_Main_text_figures/Figure_3/.ipynb_checkpoints/
- __MACOSX/Data_related_to_Main_text_figures/Figure_3/._.ipynb_checkpoints
- Data_related_to_Main_text_figures/Figure_3/3D_plot_points.txt
- __MACOSX/Data_related_to_Main_text_figures/Figure_3/._3D_plot_points.txt
- Data_related_to_Main_text_figures/Figure_4/Figure_4.png
- __MACOSX/Data_related_to_Main_text_figures/Figure_4/._Figure_4.png
- Data_related_to_Main_text_figures/Figure_4/Figure_4.pdf
- __MACOSX/Data_related_to_Main_text_figures/Figure_4/._Figure_4.pdf
- Data_related_to_Main_text_figures/Figure_4/.DS_Store
- __MACOSX/Data_related_to_Main_text_figures/Figure_4/._.DS_Store
- Data_related_to_Main_text_figures/Figure_4/No_Constraints_plot_points.dat
- __MACOSX/Data_related_to_Main_text_figures/Figure_4/._No_Constraints_plot_points.dat
- Data_related_to_Main_text_figures/Figure_4/plot.ipynb
- __MACOSX/Data_related_to_Main_text_figures/Figure_4/._plot.ipynb
- Data_related_to_Main_text_figures/Figure_4/Python_driver_for_neal_solver_and_sample_input.zip
- __MACOSX/Data_related_to_Main_text_figures/Figure_4/._Python_driver_for_neal_solver_and_sample_input.zip
- Data_related_to_Main_text_figures/Figure_4/README.rtf
- __MACOSX/Data_related_to_Main_text_figures/Figure_4/._README.rtf
- Data_related_to_Main_text_figures/Figure_4/.ipynb_checkpoints/
- __MACOSX/Data_related_to_Main_text_figures/Figure_4/._.ipynb_checkpoints
- Data_related_to_Main_text_figures/Figure_4/Constraints_plot_points.dat
- __MACOSX/Data_related_to_Main_text_figures/Figure_4/._Constraints_plot_points.dat
- Data_related_to_Main_text_figures/Figure_6/.ipynb_checkpoints/Figure_6-checkpoint.ipynb
- __MACOSX/Data_related_to_Main_text_figures/Figure_6/.ipynb_checkpoints/._Figure_6-checkpoint.ipynb
- Data_related_to_Main_text_figures/Figure_7/.ipynb_checkpoints/plot-checkpoint.ipynb
- __MACOSX/Data_related_to_Main_text_figures/Figure_7/.ipynb_checkpoints/._plot-checkpoint.ipynb
- Data_related_to_Main_text_figures/Figure_5/.ipynb_checkpoints/configurations-checkpoint.ipynb
- __MACOSX/Data_related_to_Main_text_figures/Figure_5/.ipynb_checkpoints/._configurations-checkpoint.ipynb
- Data_related_to_Main_text_figures/Figure_5/.ipynb_checkpoints/plot-checkpoint.ipynb
- __MACOSX/Data_related_to_Main_text_figures/Figure_5/.ipynb_checkpoints/._plot-checkpoint.ipynb
- Data_related_to_Main_text_figures/Figure_2/Fig_2_VMD_Microstates/Ncorners_27_Ncontacts_22/
- __MACOSX/Data_related_to_Main_text_figures/Figure_2/Fig_2_VMD_Microstates/._Ncorners_27_Ncontacts_22
- Data_related_to_Main_text_figures/Figure_2/Fig_2_VMD_Microstates/Ncorners_18_Ncontacts_12/
- __MACOSX/Data_related_to_Main_text_figures/Figure_2/Fig_2_VMD_Microstates/._Ncorners_18_Ncontacts_12
- Data_related_to_Main_text_figures/Figure_2/.ipynb_checkpoints/plot-checkpoint.ipynb
- __MACOSX/Data_related_to_Main_text_figures/Figure_2/.ipynb_checkpoints/._plot-checkpoint.ipynb
- Data_related_to_Main_text_figures/Figure_3/.ipynb_checkpoints/plot-checkpoint.ipynb
- __MACOSX/Data_related_to_Main_text_figures/Figure_3/.ipynb_checkpoints/._plot-checkpoint.ipynb
- Data_related_to_Main_text_figures/Figure_3/.ipynb_checkpoints/Figure_3-checkpoint.ipynb
- __MACOSX/Data_related_to_Main_text_figures/Figure_3/.ipynb_checkpoints/._Figure_3-checkpoint.ipynb
- Data_related_to_Main_text_figures/Figure_4/.ipynb_checkpoints/Figure_4-checkpoint.ipynb
- __MACOSX/Data_related_to_Main_text_figures/Figure_4/.ipynb_checkpoints/._Figure_4-checkpoint.ipynb
- Data_related_to_Main_text_figures/Figure_2/Fig_2_VMD_Microstates/Ncorners_27_Ncontacts_22/vmdscene.dat.tga
- __MACOSX/Data_related_to_Main_text_figures/Figure_2/Fig_2_VMD_Microstates/Ncorners_27_Ncontacts_22/._vmdscene.dat.tga
- Data_related_to_Main_text_figures/Figure_2/Fig_2_VMD_Microstates/Ncorners_27_Ncontacts_22/.ipynb_checkpoints/
- __MACOSX/Data_related_to_Main_text_figures/Figure_2/Fig_2_VMD_Microstates/Ncorners_27_Ncontacts_22/._.ipynb_checkpoints
- Data_related_to_Main_text_figures/Figure_2/Fig_2_VMD_Microstates/Ncorners_18_Ncontacts_12/vmdscene.dat.tga
- __MACOSX/Data_related_to_Main_text_figures/Figure_2/Fig_2_VMD_Microstates/Ncorners_18_Ncontacts_12/._vmdscene.dat.tga
- Data_related_to_Main_text_figures/Figure_2/Fig_2_VMD_Microstates/Ncorners_27_Ncontacts_22/.ipynb_checkpoints/print_topology-checkpoint.ipynb
- __MACOSX/Data_related_to_Main_text_figures/Figure_2/Fig_2_VMD_Microstates/Ncorners_27_Ncontacts_22/.ipynb_checkpoints/._print_topology-checkpoint.ipynb
- Data_related_to_Supplementary_Material/
- __MACOSX/._Data_related_to_Supplementary_Material
- Data_related_to_Supplementary_Material/.DS_Store
- __MACOSX/Data_related_to_Supplementary_Material/._.DS_Store
- Data_related_to_Supplementary_Material/Fig_S12/
- __MACOSX/Data_related_to_Supplementary_Material/._Fig_S12
- Data_related_to_Supplementary_Material/Fig_S7/
- __MACOSX/Data_related_to_Supplementary_Material/._Fig_S7
- Data_related_to_Supplementary_Material/Fig_S9/
- __MACOSX/Data_related_to_Supplementary_Material/._Fig_S9
- Data_related_to_Supplementary_Material/Fig_S8/
- __MACOSX/Data_related_to_Supplementary_Material/._Fig_S8
- Data_related_to_Supplementary_Material/Fig_S6/
- __MACOSX/Data_related_to_Supplementary_Material/._Fig_S6
- Data_related_to_Supplementary_Material/Conversion_annealing_times/
- __MACOSX/Data_related_to_Supplementary_Material/._Conversion_annealing_times
- Data_related_to_Supplementary_Material/Fig_S10/
- __MACOSX/Data_related_to_Supplementary_Material/._Fig_S10
- Data_related_to_Supplementary_Material/Fig_S11/
- __MACOSX/Data_related_to_Supplementary_Material/._Fig_S11
- Data_related_to_Supplementary_Material/Fig_S4/
- __MACOSX/Data_related_to_Supplementary_Material/._Fig_S4
- Data_related_to_Supplementary_Material/Fig_S3/
- __MACOSX/Data_related_to_Supplementary_Material/._Fig_S3
- Data_related_to_Supplementary_Material/Fig_S2/
- __MACOSX/Data_related_to_Supplementary_Material/._Fig_S2
- Data_related_to_Supplementary_Material/Fig_S5/
- __MACOSX/Data_related_to_Supplementary_Material/._Fig_S5
- Data_related_to_Supplementary_Material/Fig_S12/Hybrid_success_rate_L6x6x6_plot_points.dat
- __MACOSX/Data_related_to_Supplementary_Material/Fig_S12/._Hybrid_success_rate_L6x6x6_plot_points.dat
- Data_related_to_Supplementary_Material/Fig_S12/.DS_Store
- __MACOSX/Data_related_to_Supplementary_Material/Fig_S12/._.DS_Store
- Data_related_to_Supplementary_Material/Fig_S12/Hybrid_success_rate_L6x6x6_Quantum.pdf
- __MACOSX/Data_related_to_Supplementary_Material/Fig_S12/._Hybrid_success_rate_L6x6x6_Quantum.pdf
- Data_related_to_Supplementary_Material/Fig_S12/Hybrid_success_rate_L6x6x6_Quantum.png
- __MACOSX/Data_related_to_Supplementary_Material/Fig_S12/._Hybrid_success_rate_L6x6x6_Quantum.png
- Data_related_to_Supplementary_Material/Fig_S12/.ipynb_checkpoints/
- __MACOSX/Data_related_to_Supplementary_Material/Fig_S12/._.ipynb_checkpoints
- Data_related_to_Supplementary_Material/Fig_S7/.DS_Store
- __MACOSX/Data_related_to_Supplementary_Material/Fig_S7/._.DS_Store
- Data_related_to_Supplementary_Material/Fig_S7/Unlinking_probability_2_rings.pdf
- __MACOSX/Data_related_to_Supplementary_Material/Fig_S7/._Unlinking_probability_2_rings.pdf
- Data_related_to_Supplementary_Material/Fig_S7/Unlinking_probability_2_rings.png
- __MACOSX/Data_related_to_Supplementary_Material/Fig_S7/._Unlinking_probability_2_rings.png
- Data_related_to_Supplementary_Material/Fig_S7/Python_driver_for_neal_solver_and_sample_input.zip
- __MACOSX/Data_related_to_Supplementary_Material/Fig_S7/._Python_driver_for_neal_solver_and_sample_input.zip
- Data_related_to_Supplementary_Material/Fig_S7/Unlinking_plot_points.dat
- __MACOSX/Data_related_to_Supplementary_Material/Fig_S7/._Unlinking_plot_points.dat
- Data_related_to_Supplementary_Material/Fig_S9/Knotting_probability_1_ring_vs_N.png
- __MACOSX/Data_related_to_Supplementary_Material/Fig_S9/._Knotting_probability_1_ring_vs_N.png
- Data_related_to_Supplementary_Material/Fig_S9/.DS_Store
- __MACOSX/Data_related_to_Supplementary_Material/Fig_S9/._.DS_Store
- Data_related_to_Supplementary_Material/Fig_S9/Knotting_probability_1_ring_vs_N.pdf
- __MACOSX/Data_related_to_Supplementary_Material/Fig_S9/._Knotting_probability_1_ring_vs_N.pdf
- Data_related_to_Supplementary_Material/Fig_S9/Python_driver_for_neal_solver_and_sample_input.zip
- __MACOSX/Data_related_to_Supplementary_Material/Fig_S9/._Python_driver_for_neal_solver_and_sample_input.zip
- Data_related_to_Supplementary_Material/Fig_S9/Knotting_probability_1_ring_vs_N_plot_points.dat
- __MACOSX/Data_related_to_Supplementary_Material/Fig_S9/._Knotting_probability_1_ring_vs_N_plot_points.dat
- Data_related_to_Supplementary_Material/Fig_S8/.DS_Store
- __MACOSX/Data_related_to_Supplementary_Material/Fig_S8/._.DS_Store
- Data_related_to_Supplementary_Material/Fig_S8/Linking_probability_plot_points.dat
- __MACOSX/Data_related_to_Supplementary_Material/Fig_S8/._Linking_probability_plot_points.dat
- Data_related_to_Supplementary_Material/Fig_S8/Linking_probability_vs_nc_2_rings.png
- __MACOSX/Data_related_to_Supplementary_Material/Fig_S8/._Linking_probability_vs_nc_2_rings.png
- Data_related_to_Supplementary_Material/Fig_S8/Linking_probability_vs_nc_2_rings.pdf
- __MACOSX/Data_related_to_Supplementary_Material/Fig_S8/._Linking_probability_vs_nc_2_rings.pdf
- Data_related_to_Supplementary_Material/Fig_S8/Python_driver_for_neal_solver_and_sample_input.zip
- __MACOSX/Data_related_to_Supplementary_Material/Fig_S8/._Python_driver_for_neal_solver_and_sample_input.zip
- Data_related_to_Supplementary_Material/Fig_S6/.DS_Store
- __MACOSX/Data_related_to_Supplementary_Material/Fig_S6/._.DS_Store
- Data_related_to_Supplementary_Material/Fig_S6/Length_vs_volume_plot_points.dat
- __MACOSX/Data_related_to_Supplementary_Material/Fig_S6/._Length_vs_volume_plot_points.dat
- Data_related_to_Supplementary_Material/Fig_S6/Length_vs_volume.png
- __MACOSX/Data_related_to_Supplementary_Material/Fig_S6/._Length_vs_volume.png
- Data_related_to_Supplementary_Material/Fig_S6/Python_driver_for_neal_solver_and_sample_input.zip
- __MACOSX/Data_related_to_Supplementary_Material/Fig_S6/._Python_driver_for_neal_solver_and_sample_input.zip
- Data_related_to_Supplementary_Material/Fig_S6/Length_vs_volume.pdf
- __MACOSX/Data_related_to_Supplementary_Material/Fig_S6/._Length_vs_volume.pdf
- Data_related_to_Supplementary_Material/Conversion_annealing_times/.DS_Store
- __MACOSX/Data_related_to_Supplementary_Material/Conversion_annealing_times/._.DS_Store
- Data_related_to_Supplementary_Material/Conversion_annealing_times/Coefficients.txt
- __MACOSX/Data_related_to_Supplementary_Material/Conversion_annealing_times/._Coefficients.txt
- Data_related_to_Supplementary_Material/Conversion_annealing_times/.ipynb_checkpoints/
- __MACOSX/Data_related_to_Supplementary_Material/Conversion_annealing_times/._.ipynb_checkpoints
- Data_related_to_Supplementary_Material/Fig_S10/Knotting_probability_1_ring.pdf
- __MACOSX/Data_related_to_Supplementary_Material/Fig_S10/._Knotting_probability_1_ring.pdf
- Data_related_to_Supplementary_Material/Fig_S10/.DS_Store
- __MACOSX/Data_related_to_Supplementary_Material/Fig_S10/._.DS_Store
- Data_related_to_Supplementary_Material/Fig_S10/Knotting_probability_1_ring.png
- __MACOSX/Data_related_to_Supplementary_Material/Fig_S10/._Knotting_probability_1_ring.png
- Data_related_to_Supplementary_Material/Fig_S10/Python_driver_for_neal_solver_and_sample_input.zip
- __MACOSX/Data_related_to_Supplementary_Material/Fig_S10/._Python_driver_for_neal_solver_and_sample_input.zip
- Data_related_to_Supplementary_Material/Fig_S10/Knotting_probability_1_ring_plot_points.dat
- __MACOSX/Data_related_to_Supplementary_Material/Fig_S10/._Knotting_probability_1_ring_plot_points.dat
- Data_related_to_Supplementary_Material/Fig_S11/L5x5x4_time_zoom_plot_points.dat
- __MACOSX/Data_related_to_Supplementary_Material/Fig_S11/._L5x5x4_time_zoom_plot_points.dat
- Data_related_to_Supplementary_Material/Fig_S11/.DS_Store
- __MACOSX/Data_related_to_Supplementary_Material/Fig_S11/._.DS_Store
- Data_related_to_Supplementary_Material/Fig_S11/L5x5x4_optimal_time.pdf
- __MACOSX/Data_related_to_Supplementary_Material/Fig_S11/._L5x5x4_optimal_time.pdf
- Data_related_to_Supplementary_Material/Fig_S11/L5x5x4_success_rate.pdf
- __MACOSX/Data_related_to_Supplementary_Material/Fig_S11/._L5x5x4_success_rate.pdf
- Data_related_to_Supplementary_Material/Fig_S11/L5x5x4_time_zoom.png
- __MACOSX/Data_related_to_Supplementary_Material/Fig_S11/._L5x5x4_time_zoom.png
- Data_related_to_Supplementary_Material/Fig_S11/L5x5x4_time_zoom.pdf
- __MACOSX/Data_related_to_Supplementary_Material/Fig_S11/._L5x5x4_time_zoom.pdf
- Data_related_to_Supplementary_Material/Fig_S11/L5x5x4_optimal_time.png
- __MACOSX/Data_related_to_Supplementary_Material/Fig_S11/._L5x5x4_optimal_time.png
- Data_related_to_Supplementary_Material/Fig_S11/L5x5x4_success_rate.png
- __MACOSX/Data_related_to_Supplementary_Material/Fig_S11/._L5x5x4_success_rate.png
- Data_related_to_Supplementary_Material/Fig_S11/L5x5x4_optimal_time_plot_points.dat
- __MACOSX/Data_related_to_Supplementary_Material/Fig_S11/._L5x5x4_optimal_time_plot_points.dat
- Data_related_to_Supplementary_Material/Fig_S11/L5x5x4_success_rate.dat
- __MACOSX/Data_related_to_Supplementary_Material/Fig_S11/._L5x5x4_success_rate.dat
- Data_related_to_Supplementary_Material/Fig_S11/.ipynb_checkpoints/
- __MACOSX/Data_related_to_Supplementary_Material/Fig_S11/._.ipynb_checkpoints
- Data_related_to_Supplementary_Material/Fig_S4/.DS_Store
- __MACOSX/Data_related_to_Supplementary_Material/Fig_S4/._.DS_Store
- Data_related_to_Supplementary_Material/Fig_S4/CPLEX/
- __MACOSX/Data_related_to_Supplementary_Material/Fig_S4/._CPLEX
- Data_related_to_Supplementary_Material/Fig_S4/Gurobi/
- __MACOSX/Data_related_to_Supplementary_Material/Fig_S4/._Gurobi
- Data_related_to_Supplementary_Material/Fig_S3/Histogram_ergodicity_L3x2x2_nc_8_A_0.25.pdf
- __MACOSX/Data_related_to_Supplementary_Material/Fig_S3/._Histogram_ergodicity_L3x2x2_nc_8_A_0.25.pdf
- Data_related_to_Supplementary_Material/Fig_S3/Histogram_ergodicity_L3x2x2_nc_8_A_1.pdf
- __MACOSX/Data_related_to_Supplementary_Material/Fig_S3/._Histogram_ergodicity_L3x2x2_nc_8_A_1.pdf
- Data_related_to_Supplementary_Material/Fig_S3/Histogram_ergodicity_L3x2x2_nc_8_A_1.png
- __MACOSX/Data_related_to_Supplementary_Material/Fig_S3/._Histogram_ergodicity_L3x2x2_nc_8_A_1.png
[truncated: 610 more entries]
