# Supplementary material for: Quantum-inspired encoding enhances stochastic sampling of soft matter systems
Source: Sci Adv. 2023 Oct 25;9(43):eadi0204. doi: 10.1126/sciadv.adi0204 (PMC10599611; doi:10.1126/sciadv.adi0204)
Supplement: Supplementary file 2 — Data file S1 [file sciadv.adi0204_data_file_s1.zip › Data_related_to_Main_text_figures/Figure_6/Replica_exchange_plot_points.dat]

N	time	errorr
48	0.103	0.002
64	0.368	0.047
80	1.636	0.063
100	5.085	0.492
150	26.328	0.756
180	107.343	2.097
216	193.741	4.473
252	577.721	69.133
294	2313.105	27.412
