# Supplementary material for: Quantum-inspired encoding enhances stochastic sampling of soft matter systems
Source: Sci Adv. 2023 Oct 25;9(43):eadi0204. doi: 10.1126/sciadv.adi0204 (PMC10599611; doi:10.1126/sciadv.adi0204)
Supplement: Supplementary file 2 — Data file S1 [file sciadv.adi0204_data_file_s1.zip › Data_related_to_Main_text_figures/Figure_7/Coefficients.txt]

[50242.70361542685, 25949.735203658347, 15988.91544241542, 10287.102019872142, 6575.249331256787, 2836.7069387097144, 1972.4609101481628, 1305.252025292845]
