# Supplementary material for: Quantum-inspired encoding enhances stochastic sampling of soft matter systems
Source: Sci Adv. 2023 Oct 25;9(43):eadi0204. doi: 10.1126/sciadv.adi0204 (PMC10599611; doi:10.1126/sciadv.adi0204)
Supplement: Supplementary file 2 — Data file S1 [file sciadv.adi0204_data_file_s1.zip › Data_related_to_Main_text_figures/Figure_7/Hybrids_plot_points.dat]

N	tau_1/2	tau_1/2_error
120.0	3.246	0.849
150.0	5.050	6.094
168.0	6.907	8.054
180.0	10.624	4.077
196.0	15.052	14.468
210.0	18.350	9.864
216.0	24.274	33.909
252.0	60.828	41.929
