# Supplementary material for: Quantum-inspired encoding enhances stochastic sampling of soft matter systems
Source: Sci Adv. 2023 Oct 25;9(43):eadi0204. doi: 10.1126/sciadv.adi0204 (PMC10599611; doi:10.1126/sciadv.adi0204)
Supplement: Supplementary file 2 — Data file S1 [file sciadv.adi0204_data_file_s1.zip › Data_related_to_Main_text_figures/Figure_7/Classical_t12_plot_points.dat]

N	tau_1/2	tau_1/2_error
36.0	3.882	2.137
48.0	18.075	8.370
64.0	72.041	26.989
80.0	154.530	47.601
100.0	525.788	176.742
150.0	5615.603	2070.658
180.0	12398.183	4280.728
216.0	44469.648	14928.301
