# Supplementary material for: Quantum-inspired encoding enhances stochastic sampling of soft matter systems
Source: Sci Adv. 2023 Oct 25;9(43):eadi0204. doi: 10.1126/sciadv.adi0204 (PMC10599611; doi:10.1126/sciadv.adi0204)
Supplement: Supplementary file 2 — Data file S1 [file sciadv.adi0204_data_file_s1.zip › Data_related_to_Main_text_figures/Figure_7/Classical_topt_plot_points.dat]

N	tau_1/2	tau_1/2_error
36	0.195
48	0.559
64	1.703
80	3.086
100	6.067
150	49.258
180	119.644
216	283.910
