# Supplementary material for: Quantum-inspired encoding enhances stochastic sampling of soft matter systems
Source: Sci Adv. 2023 Oct 25;9(43):eadi0204. doi: 10.1126/sciadv.adi0204 (PMC10599611; doi:10.1126/sciadv.adi0204)
Supplement: Supplementary file 2 — Data file S1 [file sciadv.adi0204_data_file_s1.zip › Data_related_to_Main_text_figures/Figure_5/Linking_P_vs_ncorners.txt]

ncorners	P_linking	err_P_linking
32	0.222	0.000
34	0.235	0.007
38	0.288	0.004
42	0.209	0.003
46	0.178	0.003
50	0.160	0.003
54	0.148	0.003
58	0.134	0.002
62	0.123	0.002
66	0.108	0.002
69	0.091	0.004
70	0.084	0.003
71	0.083	0.003
72	0.082	0.002
73	0.079	0.002
74	0.079	0.002
75	0.073	0.002
76	0.072	0.002
77	0.069	0.001
78	0.063	0.001
79	0.063	0.001
80	0.060	0.001
81	0.059	0.002
82	0.051	0.002
83	0.050	0.002
84	0.046	0.002
85	0.041	0.002
86	0.040	0.003
87	0.032	0.004
