# Supplementary material for: Quantum-inspired encoding enhances stochastic sampling of soft matter systems
Source: Sci Adv. 2023 Oct 25;9(43):eadi0204. doi: 10.1126/sciadv.adi0204 (PMC10599611; doi:10.1126/sciadv.adi0204)
Supplement: Supplementary file 2 — Data file S1 [file sciadv.adi0204_data_file_s1.zip › Data_related_to_Main_text_figures/Figure_5/Unlinking_P_vs_N.txt]

N	P_unlinking	err_P_u linking
8	1.000	0.000
12	1.000	0.000
18	1.000	0.000
36	0.992	0.001
48	0.988	0.002
64	0.968	0.002
80	0.954	0.002
100	0.929	0.003
150	0.861	0.003
180	0.833	0.003
216	0.790	0.003
252	0.752	0.004
