# Supplementary material for: Quantum-inspired encoding enhances stochastic sampling of soft matter systems
Source: Sci Adv. 2023 Oct 25;9(43):eadi0204. doi: 10.1126/sciadv.adi0204 (PMC10599611; doi:10.1126/sciadv.adi0204)
Supplement: Supplementary file 2 — Data file S1 [file sciadv.adi0204_data_file_s1.zip › Data_related_to_Main_text_figures/Figure_2/Scatter_ncontacts_histogram.txt]

ncontacts	probability
13.0	0.000
14.0	0.000
15.0	0.002
16.0	0.007
17.0	0.018
18.0	0.029
19.0	0.053
20.0	0.083
21.0	0.106
22.0	0.126
23.0	0.133
24.0	0.130
25.0	0.114
26.0	0.088
27.0	0.057
28.0	0.034
29.0	0.015
30.0	0.003
31.0	0.000
