# Supplementary material for: Quantum-inspired encoding enhances stochastic sampling of soft matter systems
Source: Sci Adv. 2023 Oct 25;9(43):eadi0204. doi: 10.1126/sciadv.adi0204 (PMC10599611; doi:10.1126/sciadv.adi0204)
Supplement: Supplementary file 2 — Data file S1 [file sciadv.adi0204_data_file_s1.zip › Data_related_to_Main_text_figures/Figure_2/Scatter_ncorners_histogram.txt]

ncorners	probability
18.0	0.000
19.0	0.001
20.0	0.002
21.0	0.007
22.0	0.018
23.0	0.045
24.0	0.093
25.0	0.146
26.0	0.180
27.0	0.192
28.0	0.161
29.0	0.096
30.0	0.045
31.0	0.015
