# Supplementary material for: Quantum-inspired encoding enhances stochastic sampling of soft matter systems
Source: Sci Adv. 2023 Oct 25;9(43):eadi0204. doi: 10.1126/sciadv.adi0204 (PMC10599611; doi:10.1126/sciadv.adi0204)
Supplement: Supplementary file 2 — Data file S1 [file sciadv.adi0204_data_file_s1.zip › Data_related_to_Main_text_figures/Figure_3/Heatmap_top_histogram.txt]

ncorners	probability
56.0	0.000
57.0	0.000
58.0	0.000
59.0	0.000
60.0	0.000
61.0	0.000
62.0	0.000
63.0	0.001
64.0	0.001
65.0	0.002
66.0	0.003
67.0	0.006
68.0	0.009
69.0	0.014
70.0	0.021
71.0	0.030
72.0	0.040
73.0	0.052
74.0	0.064
75.0	0.075
76.0	0.085
77.0	0.089
78.0	0.091
79.0	0.087
80.0	0.081
81.0	0.069
82.0	0.056
83.0	0.043
84.0	0.031
85.0	0.021
86.0	0.013
87.0	0.007
88.0	0.004
89.0	0.002
90.0	0.001
91.0	0.000
92.0	0.000
93.0	0.000
94.0	0.000
95.0	0.000
