# Supplementary material for: Quantum-inspired encoding enhances stochastic sampling of soft matter systems
Source: Sci Adv. 2023 Oct 25;9(43):eadi0204. doi: 10.1126/sciadv.adi0204 (PMC10599611; doi:10.1126/sciadv.adi0204)
Supplement: Supplementary file 2 — Data file S1 [file sciadv.adi0204_data_file_s1.zip › Data_related_to_Main_text_figures/Figure_3/log_plot.txt]

Fit number of rings vs size
Optimal coefficients
[0.56681922 0.3263468 ]
Covariance matrix
[[ 0.00015733 -0.00023953]
 [-0.00023953  0.00037096]]
Fit number of corners vs size
Optimal coefficients
[0.9922263  0.80584107]
Covariance matrix
[[ 2.30636059e-06 -9.23688958e-06]
 [-9.23688958e-06  3.74993362e-05]]
Exponent =  0.992226300464191  \pm  0.0015186706664804118
Heatmap
mean =  77.4849829362001
std =  4.351881191748242
nc at 3 sigma =  64.42933936095537
nc at 10 sigma =  33.96617101871768
