# Supplementary material for: Quantum-inspired encoding enhances stochastic sampling of soft matter systems
Source: Sci Adv. 2023 Oct 25;9(43):eadi0204. doi: 10.1126/sciadv.adi0204 (PMC10599611; doi:10.1126/sciadv.adi0204)
Supplement: Supplementary file 2 — Data file S1 [file sciadv.adi0204_data_file_s1.zip › Data_related_to_Main_text_figures/Figure_3/Heatmap_green_point.txt]

ncorners	nrings
32	6.667
34	5.397
38	3.295
42	2.785
46	2.734
50	2.809
54	2.891
58	3.034
62	3.218
66	3.474
69	3.659
70	3.731
71	3.788
72	3.891
73	3.967
74	4.059
75	4.142
76	4.238
77	4.317
78	4.432
79	4.539
80	4.621
81	4.753
82	4.868
83	4.970
84	5.124
85	5.222
86	5.339
