# Supplementary material for: Quantum-inspired encoding enhances stochastic sampling of soft matter systems
Source: Sci Adv. 2023 Oct 25;9(43):eadi0204. doi: 10.1126/sciadv.adi0204 (PMC10599611; doi:10.1126/sciadv.adi0204)
Supplement: Supplementary file 2 — Data file S1 [file sciadv.adi0204_data_file_s1.zip › Data_related_to_Main_text_figures/Figure_3/3D_plot_points.txt]

N	<ncorners>	<nrings>
8	8.000	1.333
12	10.943	1.679
18	15.047	1.933
36	28.317	2.440
48	37.528	2.970
64	49.984	3.478
80	62.185	3.931
100	77.485	4.411
150	115.931	5.480
180	138.984	6.148
216	166.592	6.861
252	195.153	7.566
