# Supplementary material for: Quantum-inspired encoding enhances stochastic sampling of soft matter systems
Source: Sci Adv. 2023 Oct 25;9(43):eadi0204. doi: 10.1126/sciadv.adi0204 (PMC10599611; doi:10.1126/sciadv.adi0204)
Supplement: Supplementary file 2 — Data file S1 [file sciadv.adi0204_data_file_s1.zip › Data_related_to_Main_text_figures/Figure_4/plot.ipynb]

# %% [code]
import numpy as np
import os
import os.path
from scipy.optimize import curve_fit
import matplotlib 
import matplotlib.pyplot as plt

# %% [code]
def polynomial_funct(x, alpha, C):
    return C*x**alpha

def Linear_funct(x, alpha, C):
    return alpha*x+C

def asymetrical_sigmoid(x, a, b, c):
    return 1.0 - 1.0/(1+(x/a)**b)**c

def asymetrical_sigmoid_inv(y, a, b, c):
    return a*(1./(1.-y)**(1./c) -1)**(1./b)

def polynomial_funct_fit_time(x, a, b, c, d):
    return a+b*x**c+d*x

# %% [code]
plt.rcParams['font.family'] = 'Helvetica'
plt.rcParams['font.size'] = 8
color1="#66c2a6"
color2="#8ea0cb"
color3="#fc8e62"

# %% [code]
current_path = os.getcwd()

# %% [code]
folders = ["L4x3x3_Classic","L4x4x3_Classic", "L4x4x4_Classic", "L5x4x4_Classic", "L5x5x4_Classic", "L6x5x5_Classic", "L6x6x5_Classic", "L6x6x6_Classic"]

# %% [code]
size = []
for folder in folders:
    string = folder.split("_Classic")[0]
    string = string.replace("L","")
    tmp = string.split("x")
    size.append(int(tmp[0])*int(tmp[1])*int(tmp[2]))

# %% [code]
sweeps_succ = {}
for folder in folders:
    f = open("No_Constraints/sweeps_success_rate_"+folder+".dat", "r")
    tmp = []
    for line in f:
        data = line.replace("\n","")
        data = data.replace("\t"," ")
        data = data.replace("  "," ")
        data = data.split(" ")
        if len(data) == 2:
            tmp.append([float(data[0]), float(data[1])])
    sweeps_succ[folder] = np.array(tmp)

# %% [code]
def find_closer_value(a,B):
    for i in range(len(B)-1):
        if a-B[i]>0 and a-B[i+1]<0:
            break
    return i

# %% [code]
time_for_configuration = []
time_for_configuration_err = []
for folder in folders:
    print(folder)
    directory=current_path+"/No_Constraints/"+folder+"/"
    data_raw = []
    for filename in os.listdir(directory):
        f = os.path.join(directory, filename)
        # checking if it is a file
        if os.path.isfile(f):
            if filename.startswith("log"):
                print(filename)
                nsweeps = int(filename.split("_")[1])
                rps = filename.split("_")[2]
                rps = int(rps.replace(".dat",""))
                
                f = os.path.join(directory+"/"+filename)
                file = open(f, "r")
                user = []
                sys = []
                for line in file:
                    if "user" in line:
                        line = line.replace("user\t","")
                        minutes, seconds = line.split("m")
                        seconds = seconds.replace("s","")
                        user.append(float(minutes)*60+float(seconds))
                    if "sys" in line:
                        line = line.replace("sys\t","")
                        minutes, seconds = line.split("m")
                        seconds = seconds.replace("s","")
                        sys.append(float(minutes)*60+float(seconds))
                time = (sum(user)+sum(sys))/(len(user))
                data_raw.append([nsweeps, time, rps])
                file.close()
                
    data_raw = np.array(data_raw)  
    idx = np.argsort(data_raw[:,0])
    data_raw = data_raw[idx,:]
    
    data = []
    for i in range(len(data_raw[:,0])//3):
        popt_time, pcov_time = curve_fit(Linear_funct, data_raw[3*i:3*i+3,2], data_raw[3*i:3*i+3,1], sigma=0.15*data_raw[3*i:3*i+3,1], bounds=([0.0, 0.0], [+np.inf, +np.inf]))
        if data_raw[3*i,0] in sweeps_succ[folder][:,0]:
            kk = np.where(sweeps_succ[folder][:,0] == data_raw[3*i,0])[0]
            data.append([data_raw[3*i,0], popt_time[0], np.sqrt(pcov_time[0,0]), float(sweeps_succ[folder][kk,1])])
        else:
            kk = find_closer_value(data_raw[3*i,0], sweeps_succ[folder][:,0])
            popt_sigmoid, pcov_sigmoid = curve_fit(asymetrical_sigmoid, sweeps_succ[folder][kk-2:kk+3,0], sweeps_succ[folder][kk-2:kk+3,1], bounds=([sweeps_succ[folder][kk-2,0], 0.0, 0.0], [+np.inf, 10, 10]))
            data.append([data_raw[3*i,0], popt_time[0], np.sqrt(pcov_time[0,0]), asymetrical_sigmoid(data_raw[3*i,0], popt_sigmoid[0], popt_sigmoid[1], popt_sigmoid[2])])
    data = np.array(data)
    del data_raw

    nsweeps_array = np.array(data[:,0])
    times_array = np.array(data[:,1])
    times_array_err = np.array(data[:,2])
    success_rate = np.array(data[:,3])
    
    a = np.argmax(success_rate/times_array)
    
    time_for_configuration.append(times_array[a]/success_rate[a])
    time_for_configuration_err.append(times_array_err[a]/success_rate[a]+np.sqrt(success_rate[a]*(1-success_rate[a])*times_array[a]/success_rate[a]**2))

# %% [code]
print(time_for_configuration)

# %% [code]
nfit=np.linspace(size[1], size[-1],1000)

# %% [code]
print("Constrained fit")
popt, pcov = curve_fit(Linear_funct, np.log(np.array(size)), np.log(np.array(time_for_configuration)))
print("Optimal coefficients")
print(popt)
print("Covariance matrix")
print(pcov)
print("Error on exponent")
print(np.sqrt(pcov[0,0]).round(1))
y_FIT = polynomial_funct(nfit, popt[0], np.exp(popt[1]))

# %% [code]
folders_constraints = ["L4x4x3_nc_20", "L4x4x4_nc_24", "L5x4x4_nc_28", "L5x5x4_nc_32", "L6x5x5_nc_44", "L6x6x5_nc_48", "L6x6x6_nc_56", "L7x6x6_nc_60","L7x7x6_nc_68"]

# %% [code]
size_constraints = []
for folder in folders_constraints:
    string = folder.split("_nc_")[0]
    string = string.replace("L","")
    tmp = string.split("x")
    size_constraints.append(int(tmp[0])*int(tmp[1])*int(tmp[2]))

# %% [code]
nsweeps_coeff = {}
for folder in folders_constraints:
    f = open("Constraints/Coefficients_sweeps"+folder+".dat", "r")
    data = f.read()
    f.close()
    data = data.replace("[","")
    data = data.replace("]","")
    data = data.replace("\t"," ")
    data = data.replace("  "," ")
    coeff = data.split(" ")
    nsweeps_coeff[folder] = [float(coeff[-4]), float(coeff[-3]), float(coeff[-2])]

# %% [code]
time_for_configuration_constraints = []
time_for_configuration_constraints_err = []
for folder in folders_constraints:
    print(folder)
    directory=current_path+"/Constraints/"+folder
    data_raw = []
    for filename in os.listdir(directory):
        f = os.path.join(directory, filename)
        # checking if it is a file
        if os.path.isfile(f):
            if filename.startswith("log"):
                print(filename)
                nsweeps = int(filename.split("_")[1])
                rps = filename.split("_")[2]
                rps = int(rps.replace(".dat",""))
                
                f = os.path.join(directory+"/"+filename)
                file = open(f, "r")
                user = []
                sys = []
                for line in file:
                    if "user" in line:
                        line = line.replace("user\t","")
                        minutes, seconds = line.split("m")
                        seconds = seconds.replace("s","")
                        user.append(float(minutes)*60+float(seconds))
                    if "sys" in line:
                        line = line.replace("sys\t","")
                        minutes, seconds = line.split("m")
                        seconds = seconds.replace("s","")
                        sys.append(float(minutes)*60+float(seconds))
                time = (sum(user)+sum(sys))/(len(user))
                data_raw.append([nsweeps, time, rps])
                file.close()
                
    data_raw = np.array(data_raw)  
    idx = np.argsort(data_raw[:,0])
    data_raw = data_raw[idx,:]

    data = []
    for i in range(len(data_raw[:,0])//3):
        popt_time, pcov_time = curve_fit(Linear_funct, data_raw[3*i:3*i+3,2], data_raw[3*i:3*i+3,1], sigma=0.01*data_raw[3*i:3*i+3,1], bounds=([0.0, 0.0], [+np.inf, +np.inf]))
        data.append([data_raw[3*i,0], popt_time[0], np.sqrt(pcov_time[0,0]), asymetrical_sigmoid(data_raw[3*i,0], nsweeps_coeff[folder][0], nsweeps_coeff[folder][1], nsweeps_coeff[folder][2])])
    data = np.array(data)
    del data_raw
    
    success_rate = np.array(data[:,3])
    nsweeps_array = np.array(data[:,0])
    times_array = np.array(data[:,1])
    times_array_error = np.array(data[:,2])
    del data

    nsweeps_array_plot = np.logspace(np.log10(np.min(nsweeps_array)), np.log10(np.max(nsweeps_array)), 1000)
    yfit = asymetrical_sigmoid(nsweeps_array_plot, nsweeps_coeff[folder][0], nsweeps_coeff[folder][1], nsweeps_coeff[folder][2])

    popt_sigmoid_time, pcov_sigmoid_time = curve_fit(asymetrical_sigmoid, times_array, success_rate, bounds=([0.0, 0.0, 0.0], [10, 10, 1]))
    if np.abs(popt_sigmoid_time[0] - 10.0) < 1e-3:
        popt_sigmoid_time, pcov_sigmoid_time = curve_fit(asymetrical_sigmoid, times_array, success_rate, bounds=([10.0, 0.0, 0.0], [100, 10, 1]))
    if np.abs(popt_sigmoid_time[0] - 100.0) < 1e-3:
        popt_sigmoid_time, pcov_sigmoid_time = curve_fit(asymetrical_sigmoid, times_array, success_rate, bounds=([100.0, 0.0, 0.0], [1000, 10, 1]))
    time_fit = np.logspace(np.log10(np.min(times_array)/4), np.log10(np.max(times_array)*4), 1000)
    success_rate_time_fit = asymetrical_sigmoid(time_fit, popt_sigmoid_time[0], popt_sigmoid_time[1], popt_sigmoid_time[2])
    
    a = np.argmax(success_rate/times_array)
    
    time_for_configuration_constraints.append(times_array[a]/success_rate[a])
    time_for_configuration_constraints_err.append(times_array_error[a]/success_rate[a])

# %% [code]
print("Constrained fit")
popt_constraints, pcov_constraints = curve_fit(Linear_funct, np.log(size_constraints), np.log(time_for_configuration_constraints))
print("Optimal coefficients")
print(popt_constraints)
print("Covariance matrix")
print(pcov_constraints)
print("Error on exponent")
print(np.sqrt(pcov_constraints[0,0]).round(1))
yfit_constraints = polynomial_funct(nfit, popt_constraints[0], np.exp(popt_constraints[1]))

# %% [code]
plt.figure(figsize=(5,2.5))
plt.plot(size[1:], time_for_configuration[1:], 'o', color=color2,  label="States with unconstrained curvature")
plt.plot(size_constraints[:-2], time_for_configuration_constraints[:-2], 'o', color=color3,  label="States with minimal curvature")
plt.plot(nfit, y_FIT, color=color2)
plt.plot(nfit, yfit_constraints, color=color3)
plt.text(80, 2e1, "$N^{4.0 \pm 0.2}$", color=color2, fontsize =12)
plt.text(120, 5e0, "$N^{3.7 \pm 0.4}$", color=color3, fontsize =12)
plt.xscale('log')
plt.yscale('log')
plt.xlabel(r'$N$', fontsize=9)
plt.ylabel(r'$t\;[s]$', fontsize=9)
plt.xticks(fontsize=8)
plt.yticks(fontsize=8)
plt.legend()
plt.savefig('With_and_without_constraints.png',dpi=300, bbox_inches = "tight")
plt.savefig('With_and_without_constraints.pdf',dpi=300, bbox_inches = "tight")
plt.show()

# %% [code]
with open('No_Constraints_plot_points.dat', 'w') as f:
    f.write("N\ttime\n")
    for i in range(len(size)):
        f.write(str(size[i])+"\t"+"{:.3f}".format(time_for_configuration[i])+"\n")
    f.close()

with open('Constraints_plot_points.dat', 'w') as f:
    f.write("N\ttime\n")
    for i in range(len(size_constraints[:])):
        f.write(str(size_constraints[i])+"\t"+"{:.3f}".format(time_for_configuration_constraints[i])+"\n")
    f.close()

# %% [code]
