# Supplementary material for: Quantum-inspired encoding enhances stochastic sampling of soft matter systems
Source: Sci Adv. 2023 Oct 25;9(43):eadi0204. doi: 10.1126/sciadv.adi0204 (PMC10599611; doi:10.1126/sciadv.adi0204)
Supplement: Supplementary file 2 — Data file S1 [file sciadv.adi0204_data_file_s1.zip › Data_related_to_Supplementary_Material/Fig_S12/Hybrid_success_rate_L6x6x6_plot_points.dat]

time	success_rate	
13.0	0.286
20.0	0.286
23.0	0.571
25.0	0.571
28.0	0.571
37.0	0.714
48.0	0.857
