# Supplementary material for: Quantum-inspired encoding enhances stochastic sampling of soft matter systems
Source: Sci Adv. 2023 Oct 25;9(43):eadi0204. doi: 10.1126/sciadv.adi0204 (PMC10599611; doi:10.1126/sciadv.adi0204)
Supplement: Supplementary file 2 — Data file S1 [file sciadv.adi0204_data_file_s1.zip › Data_related_to_Supplementary_Material/Fig_S7/Unlinking_plot_points.dat]

N	unlinking	error
8	1.000	0.000
12	1.000	0.000
18	1.000	0.000
36	0.991	0.001
48	0.986	0.003
64	0.969	0.005
80	0.967	0.005
100	0.955	0.005
150	0.934	0.011
180	0.916	0.014
216	0.908	0.016
