# Supplementary material for: Quantum-inspired encoding enhances stochastic sampling of soft matter systems
Source: Sci Adv. 2023 Oct 25;9(43):eadi0204. doi: 10.1126/sciadv.adi0204 (PMC10599611; doi:10.1126/sciadv.adi0204)
Supplement: Supplementary file 2 — Data file S1 [file sciadv.adi0204_data_file_s1.zip › Data_related_to_Supplementary_Material/Fig_S9/Knotting_probability_1_ring_vs_N_plot_points.dat]

N	knotting	error
8	0.000	0.000
12	0.000	0.000
18	0.000	0.000
36	0.000	0.000
48	0.000	0.000
64	0.006	0.003
80	0.011	0.005
100	0.022	0.007
150	0.081	0.028
180	0.109	0.039
216	0.135	0.048
