# Supplementary material for: Quantum-inspired encoding enhances stochastic sampling of soft matter systems
Source: Sci Adv. 2023 Oct 25;9(43):eadi0204. doi: 10.1126/sciadv.adi0204 (PMC10599611; doi:10.1126/sciadv.adi0204)
Supplement: Supplementary file 2 — Data file S1 [file sciadv.adi0204_data_file_s1.zip › Data_related_to_Supplementary_Material/Fig_S8/Linking_probability_plot_points.dat]

nc	linking	error
38	0.261	0.008
42	0.184	0.005
46	0.152	0.004
50	0.120	0.004
54	0.112	0.004
58	0.090	0.004
62	0.086	0.004
66	0.068	0.004
69	0.074	0.009
70	0.068	0.008
71	0.051	0.005
72	0.050	0.005
73	0.054	0.005
74	0.049	0.004
75	0.047	0.004
76	0.041	0.003
77	0.039	0.003
78	0.039	0.004
79	0.040	0.004
80	0.036	0.004
81	0.035	0.004
82	0.031	0.005
83	0.020	0.005
84	0.034	0.007
85	0.024	0.008
