# Supplementary material for: Quantum-inspired encoding enhances stochastic sampling of soft matter systems
Source: Sci Adv. 2023 Oct 25;9(43):eadi0204. doi: 10.1126/sciadv.adi0204 (PMC10599611; doi:10.1126/sciadv.adi0204)
Supplement: Supplementary file 2 — Data file S1 [file sciadv.adi0204_data_file_s1.zip › Data_related_to_Supplementary_Material/Fig_S6/Length_vs_volume_plot_points.dat]

N	Lring	error
8	6.667	0.000
12	8.302	0.000
18	11.224	0.000
36	18.577	0.080
48	20.479	0.114
64	23.190	0.159
80	25.444	0.153
100	28.004	0.029
150	32.757	0.174
180	34.581	0.162
216	36.507	0.128
252	37.813	0.508
