# Supplementary material for: Quantum-inspired encoding enhances stochastic sampling of soft matter systems
Source: Sci Adv. 2023 Oct 25;9(43):eadi0204. doi: 10.1126/sciadv.adi0204 (PMC10599611; doi:10.1126/sciadv.adi0204)
Supplement: Supplementary file 2 — Data file S1 [file sciadv.adi0204_data_file_s1.zip › Data_related_to_Supplementary_Material/Fig_S10/Knotting_probability_1_ring_plot_points.dat]

nc	knotting	error
38	0.106	0.008
42	0.072	0.005
46	0.051	0.004
50	0.051	0.004
54	0.036	0.003
58	0.042	0.004
62	0.031	0.004
66	0.032	0.005
70	0.037	0.010
71	0.013	0.005
72	0.027	0.007
73	0.032	0.007
74	0.018	0.005
75	0.022	0.005
76	0.016	0.004
77	0.015	0.004
78	0.022	0.005
79	0.011	0.004
80	0.007	0.004
81	0.013	0.006
82	0.010	0.006
83	0.005	0.005
