# Supplementary material for: Quantum-inspired encoding enhances stochastic sampling of soft matter systems
Source: Sci Adv. 2023 Oct 25;9(43):eadi0204. doi: 10.1126/sciadv.adi0204 (PMC10599611; doi:10.1126/sciadv.adi0204)
Supplement: Supplementary file 2 — Data file S1 [file sciadv.adi0204_data_file_s1.zip › Data_related_to_Supplementary_Material/Fig_S11/L5x5x4_time_zoom_plot_points.dat]

time	success rate
0.5910833243025828	0.124
1.098412795971931	0.262
1.6094388823291843	0.365
2.1028183689996833	0.451
2.6283994205260974	0.513
