# Supplementary material for: Quantum-inspired encoding enhances stochastic sampling of soft matter systems
Source: Sci Adv. 2023 Oct 25;9(43):eadi0204. doi: 10.1126/sciadv.adi0204 (PMC10599611; doi:10.1126/sciadv.adi0204)
Supplement: Supplementary file 2 — Data file S1 [file sciadv.adi0204_data_file_s1.zip › Data_related_to_Supplementary_Material/Fig_S11/L5x5x4_success_rate.dat]

nsweeps	success rate
1000	0.001
2000	0.002
5000	0.013
10000	0.046
20000	0.124
40000	0.262
50000	0.321
60000	0.365
80000	0.451
100000	0.513
200000	0.680
500000	0.823
1000000	0.886
2000000	0.919
5000000	0.946
10000000	0.968
20000000	0.983
50000000	0.982
100000000	0.987
