# Supplementary material for: Quantum-inspired encoding enhances stochastic sampling of soft matter systems
Source: Sci Adv. 2023 Oct 25;9(43):eadi0204. doi: 10.1126/sciadv.adi0204 (PMC10599611; doi:10.1126/sciadv.adi0204)
Supplement: Supplementary file 2 — Data file S1 [file sciadv.adi0204_data_file_s1.zip › Data_related_to_Supplementary_Material/Fig_S4/Gurobi/degeneracy_states.txt]

3089 011110110110000010101101010010100000
3282 011110111001000010110101100001010000
3082 011111000111000011001110010000000011
3017 101011110110010100001000011110100000
2965 101011111001010100010000101101010000
3115 101101101011011000010010001001000101
3796 110011011101100101000000100100011010
3600 110100111110101000100001000010101100
4054 110101001111101001000010000000001111
