# Supplementary material for: Quantum-inspired encoding enhances stochastic sampling of soft matter systems
Source: Sci Adv. 2023 Oct 25;9(43):eadi0204. doi: 10.1126/sciadv.adi0204 (PMC10599611; doi:10.1126/sciadv.adi0204)
Supplement: Supplementary file 2 — Data file S1 [file sciadv.adi0204_data_file_s1.zip › Data_related_to_Supplementary_Material/Fig_S2/L3x2x2/degeneracy_states.txt]

3024
3083
3110
3198
3392
3001
3257
3081
3288
3332
3337
3378
3260
3113
3349
3148
3332
3542
3143
3237
3264
3414
3179
3079
3234
3169
3278
3336
3141
3240
3520
3490
3396
3733
3378
3439
3422
3636
3150
3120
3375
3084
3284
3236
3199
3488
3217
3532
3525
3580
3300
3361
3596
