# Supplementary material for: Quantum-inspired encoding enhances stochastic sampling of soft matter systems
Source: Sci Adv. 2023 Oct 25;9(43):eadi0204. doi: 10.1126/sciadv.adi0204 (PMC10599611; doi:10.1126/sciadv.adi0204)
Supplement: Supplementary file 2 — Data file S1 [file sciadv.adi0204_data_file_s1.zip › Data_related_to_Supplementary_Material/Fig_S5/L2x2x2/J.txt]

0.000000 0.375000 0.375000 0.375000 0.375000 0.250000 0.250000 0.250000 0.250000 0.250000 0.250000 0.250000 -0.250000 -0.250000 -0.250000 -0.250000 0.000000 0.000000 0.000000 0.000000 0.000000 0.000000 0.000000 0.000000 0.000000 0.000000 0.000000 0.000000 0.000000 0.000000 0.000000 0.000000 0.000000 0.000000 0.000000 0.000000 
0.375000 0.000000 0.375000 0.250000 0.250000 0.375000 0.375000 0.250000 0.250000 0.250000 0.250000 0.250000 -0.250000 0.000000 0.000000 0.000000 -0.250000 -0.250000 -0.250000 0.000000 0.000000 0.000000 0.000000 0.000000 0.000000 0.000000 0.000000 0.000000 0.000000 0.000000 0.000000 0.000000 0.000000 0.000000 0.000000 0.000000 
0.375000 0.375000 0.000000 0.250000 0.250000 0.250000 0.250000 0.250000 0.375000 0.375000 0.250000 0.250000 0.000000 -0.250000 0.000000 0.000000 -0.250000 0.000000 0.000000 -0.250000 -0.250000 0.000000 0.000000 0.000000 0.000000 0.000000 0.000000 0.000000 0.000000 0.000000 0.000000 0.000000 0.000000 0.000000 0.000000 0.000000 
0.375000 0.250000 0.250000 0.000000 0.375000 0.375000 0.250000 0.375000 0.250000 0.250000 0.250000 0.250000 0.000000 0.000000 -0.250000 0.000000 0.000000 0.000000 0.000000 0.000000 0.000000 -0.250000 -0.250000 -0.250000 0.000000 0.000000 0.000000 0.000000 0.000000 0.000000 0.000000 0.000000 0.000000 0.000000 0.000000 0.000000 
0.375000 0.250000 0.250000 0.375000 0.000000 0.250000 0.250000 0.250000 0.375000 0.250000 0.375000 0.250000 0.000000 0.000000 0.000000 -0.250000 0.000000 0.000000 0.000000 0.000000 0.000000 -0.250000 0.000000 0.000000 -0.250000 -0.250000 0.000000 0.000000 0.000000 0.000000 0.000000 0.000000 0.000000 0.000000 0.000000 0.000000 
0.250000 0.375000 0.250000 0.375000 0.250000 0.000000 0.375000 0.375000 0.250000 0.250000 0.250000 0.250000 0.000000 0.000000 0.000000 0.000000 0.000000 -0.250000 0.000000 0.000000 0.000000 0.000000 -0.250000 0.000000 0.000000 0.000000 -0.250000 -0.250000 0.000000 0.000000 0.000000 0.000000 0.000000 0.000000 0.000000 0.000000 
0.250000 0.375000 0.250000 0.250000 0.250000 0.375000 0.000000 0.250000 0.250000 0.375000 0.250000 0.375000 0.000000 0.000000 0.000000 0.000000 0.000000 0.000000 -0.250000 0.000000 0.000000 0.000000 0.000000 0.000000 0.000000 0.000000 -0.250000 0.000000 -0.250000 -0.250000 0.000000 0.000000 0.000000 0.000000 0.000000 0.000000 
0.250000 0.250000 0.250000 0.375000 0.250000 0.375000 0.250000 0.000000 0.250000 0.250000 0.375000 0.375000 0.000000 0.000000 0.000000 0.000000 0.000000 0.000000 0.000000 0.000000 0.000000 0.000000 0.000000 -0.250000 0.000000 0.000000 0.000000 -0.250000 0.000000 0.000000 -0.250000 -0.250000 0.000000 0.000000 0.000000 0.000000 
0.250000 0.250000 0.375000 0.250000 0.375000 0.250000 0.250000 0.250000 0.000000 0.375000 0.375000 0.250000 0.000000 0.000000 0.000000 0.000000 0.000000 0.000000 0.000000 -0.250000 0.000000 0.000000 0.000000 0.000000 -0.250000 0.000000 0.000000 0.000000 0.000000 0.000000 0.000000 0.000000 -0.250000 -0.250000 0.000000 0.000000 
0.250000 0.250000 0.375000 0.250000 0.250000 0.250000 0.375000 0.250000 0.375000 0.000000 0.250000 0.375000 0.000000 0.000000 0.000000 0.000000 0.000000 0.000000 0.000000 0.000000 -0.250000 0.000000 0.000000 0.000000 0.000000 0.000000 0.000000 0.000000 -0.250000 0.000000 0.000000 0.000000 -0.250000 0.000000 -0.250000 0.000000 
0.250000 0.250000 0.250000 0.250000 0.375000 0.250000 0.250000 0.375000 0.375000 0.250000 0.000000 0.375000 0.000000 0.000000 0.000000 0.000000 0.000000 0.000000 0.000000 0.000000 0.000000 0.000000 0.000000 0.000000 0.000000 -0.250000 0.000000 0.000000 0.000000 0.000000 -0.250000 0.000000 0.000000 -0.250000 0.000000 -0.250000 
0.250000 0.250000 0.250000 0.250000 0.250000 0.250000 0.375000 0.375000 0.250000 0.375000 0.375000 0.000000 0.000000 0.000000 0.000000 0.000000 0.000000 0.000000 0.000000 0.000000 0.000000 0.000000 0.000000 0.000000 0.000000 0.000000 0.000000 0.000000 0.000000 -0.250000 0.000000 -0.250000 0.000000 0.000000 -0.250000 -0.250000 
-0.250000 -0.250000 0.000000 0.000000 0.000000 0.000000 0.000000 0.000000 0.000000 0.000000 0.000000 0.000000 0.000000 0.125000 0.000000 0.000000 0.125000 0.000000 0.000000 0.000000 0.000000 0.000000 0.000000 0.000000 0.000000 0.000000 0.000000 0.000000 0.000000 0.000000 0.000000 0.000000 0.000000 0.000000 0.000000 0.000000 
-0.250000 0.000000 -0.250000 0.000000 0.000000 0.000000 0.000000 0.000000 0.000000 0.000000 0.000000 0.000000 0.125000 0.000000 0.000000 0.000000 0.125000 0.000000 0.000000 0.000000 0.000000 0.000000 0.000000 0.000000 0.000000 0.000000 0.000000 0.000000 0.000000 0.000000 0.000000 0.000000 0.000000 0.000000 0.000000 0.000000 
-0.250000 0.000000 0.000000 -0.250000 0.000000 0.000000 0.000000 0.000000 0.000000 0.000000 0.000000 0.000000 0.000000 0.000000 0.000000 0.125000 0.000000 0.000000 0.000000 0.000000 0.000000 0.125000 0.000000 0.000000 0.000000 0.000000 0.000000 0.000000 0.000000 0.000000 0.000000 0.000000 0.000000 0.000000 0.000000 0.000000 
-0.250000 0.000000 0.000000 0.000000 -0.250000 0.000000 0.000000 0.000000 0.000000 0.000000 0.000000 0.000000 0.000000 0.000000 0.125000 0.000000 0.000000 0.000000 0.000000 0.000000 0.000000 0.125000 0.000000 0.000000 0.000000 0.000000 0.000000 0.000000 0.000000 0.000000 0.000000 0.000000 0.000000 0.000000 0.000000 0.000000 
0.000000 -0.250000 -0.250000 0.000000 0.000000 0.000000 0.000000 0.000000 0.000000 0.000000 0.000000 0.000000 0.125000 0.125000 0.000000 0.000000 0.000000 0.000000 0.000000 0.000000 0.000000 0.000000 0.000000 0.000000 0.000000 0.000000 0.000000 0.000000 0.000000 0.000000 0.000000 0.000000 0.000000 0.000000 0.000000 0.000000 
0.000000 -0.250000 0.000000 0.000000 0.000000 -0.250000 0.000000 0.000000 0.000000 0.000000 0.000000 0.000000 0.000000 0.000000 0.000000 0.000000 0.000000 0.000000 0.125000 0.000000 0.000000 0.000000 0.000000 0.000000 0.000000 0.000000 0.125000 0.000000 0.000000 0.000000 0.000000 0.000000 0.000000 0.000000 0.000000 0.000000 
0.000000 -0.250000 0.000000 0.000000 0.000000 0.000000 -0.250000 0.000000 0.000000 0.000000 0.000000 0.000000 0.000000 0.000000 0.000000 0.000000 0.000000 0.125000 0.000000 0.000000 0.000000 0.000000 0.000000 0.000000 0.000000 0.000000 0.125000 0.000000 0.000000 0.000000 0.000000 0.000000 0.000000 0.000000 0.000000 0.000000 
0.000000 0.000000 -0.250000 0.000000 0.000000 0.000000 0.000000 0.000000 -0.250000 0.000000 0.000000 0.000000 0.000000 0.000000 0.000000 0.000000 0.000000 0.000000 0.000000 0.000000 0.125000 0.000000 0.000000 0.000000 0.000000 0.000000 0.000000 0.000000 0.000000 0.000000 0.000000 0.000000 0.125000 0.000000 0.000000 0.000000 
0.000000 0.000000 -0.250000 0.000000 0.000000 0.000000 0.000000 0.000000 0.000000 -0.250000 0.000000 0.000000 0.000000 0.000000 0.000000 0.000000 0.000000 0.000000 0.000000 0.125000 0.000000 0.000000 0.000000 0.000000 0.000000 0.000000 0.000000 0.000000 0.000000 0.000000 0.000000 0.000000 0.125000 0.000000 0.000000 0.000000 
0.000000 0.000000 0.000000 -0.250000 -0.250000 0.000000 0.000000 0.000000 0.000000 0.000000 0.000000 0.000000 0.000000 0.000000 0.125000 0.125000 0.000000 0.000000 0.000000 0.000000 0.000000 0.000000 0.000000 0.000000 0.000000 0.000000 0.000000 0.000000 0.000000 0.000000 0.000000 0.000000 0.000000 0.000000 0.000000 0.000000 
0.000000 0.000000 0.000000 -0.250000 0.000000 -0.250000 0.000000 0.000000 0.000000 0.000000 0.000000 0.000000 0.000000 0.000000 0.000000 0.000000 0.000000 0.000000 0.000000 0.000000 0.000000 0.000000 0.000000 0.125000 0.000000 0.000000 0.000000 0.125000 0.000000 0.000000 0.000000 0.000000 0.000000 0.000000 0.000000 0.000000 
0.000000 0.000000 0.000000 -0.250000 0.000000 0.000000 0.000000 -0.250000 0.000000 0.000000 0.000000 0.000000 0.000000 0.000000 0.000000 0.000000 0.000000 0.000000 0.000000 0.000000 0.000000 0.000000 0.125000 0.000000 0.000000 0.000000 0.000000 0.125000 0.000000 0.000000 0.000000 0.000000 0.000000 0.000000 0.000000 0.000000 
0.000000 0.000000 0.000000 0.000000 -0.250000 0.000000 0.000000 0.000000 -0.250000 0.000000 0.000000 0.000000 0.000000 0.000000 0.000000 0.000000 0.000000 0.000000 0.000000 0.000000 0.000000 0.000000 0.000000 0.000000 0.000000 0.125000 0.000000 0.000000 0.000000 0.000000 0.000000 0.000000 0.000000 0.125000 0.000000 0.000000 
0.000000 0.000000 0.000000 0.000000 -0.250000 0.000000 0.000000 0.000000 0.000000 0.000000 -0.250000 0.000000 0.000000 0.000000 0.000000 0.000000 0.000000 0.000000 0.000000 0.000000 0.000000 0.000000 0.000000 0.000000 0.125000 0.000000 0.000000 0.000000 0.000000 0.000000 0.000000 0.000000 0.000000 0.125000 0.000000 0.000000 
0.000000 0.000000 0.000000 0.000000 0.000000 -0.250000 -0.250000 0.000000 0.000000 0.000000 0.000000 0.000000 0.000000 0.000000 0.000000 0.000000 0.000000 0.125000 0.125000 0.000000 0.000000 0.000000 0.000000 0.000000 0.000000 0.000000 0.000000 0.000000 0.000000 0.000000 0.000000 0.000000 0.000000 0.000000 0.000000 0.000000 
0.000000 0.000000 0.000000 0.000000 0.000000 -0.250000 0.000000 -0.250000 0.000000 0.000000 0.000000 0.000000 0.000000 0.000000 0.000000 0.000000 0.000000 0.000000 0.000000 0.000000 0.000000 0.000000 0.125000 0.125000 0.000000 0.000000 0.000000 0.000000 0.000000 0.000000 0.000000 0.000000 0.000000 0.000000 0.000000 0.000000 
0.000000 0.000000 0.000000 0.000000 0.000000 0.000000 -0.250000 0.000000 0.000000 -0.250000 0.000000 0.000000 0.000000 0.000000 0.000000 0.000000 0.000000 0.000000 0.000000 0.000000 0.000000 0.000000 0.000000 0.000000 0.000000 0.000000 0.000000 0.000000 0.000000 0.125000 0.000000 0.000000 0.000000 0.000000 0.125000 0.000000 
0.000000 0.000000 0.000000 0.000000 0.000000 0.000000 -0.250000 0.000000 0.000000 0.000000 0.000000 -0.250000 0.000000 0.000000 0.000000 0.000000 0.000000 0.000000 0.000000 0.000000 0.000000 0.000000 0.000000 0.000000 0.000000 0.000000 0.000000 0.000000 0.125000 0.000000 0.000000 0.000000 0.000000 0.000000 0.125000 0.000000 
0.000000 0.000000 0.000000 0.000000 0.000000 0.000000 0.000000 -0.250000 0.000000 0.000000 -0.250000 0.000000 0.000000 0.000000 0.000000 0.000000 0.000000 0.000000 0.000000 0.000000 0.000000 0.000000 0.000000 0.000000 0.000000 0.000000 0.000000 0.000000 0.000000 0.000000 0.000000 0.125000 0.000000 0.000000 0.000000 0.125000 
0.000000 0.000000 0.000000 0.000000 0.000000 0.000000 0.000000 -0.250000 0.000000 0.000000 0.000000 -0.250000 0.000000 0.000000 0.000000 0.000000 0.000000 0.000000 0.000000 0.000000 0.000000 0.000000 0.000000 0.000000 0.000000 0.000000 0.000000 0.000000 0.000000 0.000000 0.125000 0.000000 0.000000 0.000000 0.000000 0.125000 
0.000000 0.000000 0.000000 0.000000 0.000000 0.000000 0.000000 0.000000 -0.250000 -0.250000 0.000000 0.000000 0.000000 0.000000 0.000000 0.000000 0.000000 0.000000 0.000000 0.125000 0.125000 0.000000 0.000000 0.000000 0.000000 0.000000 0.000000 0.000000 0.000000 0.000000 0.000000 0.000000 0.000000 0.000000 0.000000 0.000000 
0.000000 0.000000 0.000000 0.000000 0.000000 0.000000 0.000000 0.000000 -0.250000 0.000000 -0.250000 0.000000 0.000000 0.000000 0.000000 0.000000 0.000000 0.000000 0.000000 0.000000 0.000000 0.000000 0.000000 0.000000 0.125000 0.125000 0.000000 0.000000 0.000000 0.000000 0.000000 0.000000 0.000000 0.000000 0.000000 0.000000 
0.000000 0.000000 0.000000 0.000000 0.000000 0.000000 0.000000 0.000000 0.000000 -0.250000 0.000000 -0.250000 0.000000 0.000000 0.000000 0.000000 0.000000 0.000000 0.000000 0.000000 0.000000 0.000000 0.000000 0.000000 0.000000 0.000000 0.000000 0.000000 0.125000 0.125000 0.000000 0.000000 0.000000 0.000000 0.000000 0.000000 
0.000000 0.000000 0.000000 0.000000 0.000000 0.000000 0.000000 0.000000 0.000000 0.000000 -0.250000 -0.250000 0.000000 0.000000 0.000000 0.000000 0.000000 0.000000 0.000000 0.000000 0.000000 0.000000 0.000000 0.000000 0.000000 0.000000 0.000000 0.000000 0.000000 0.000000 0.125000 0.125000 0.000000 0.000000 0.000000 0.000000 
