# Supplementary material for: Quantum-inspired encoding enhances stochastic sampling of soft matter systems
Source: Sci Adv. 2023 Oct 25;9(43):eadi0204. doi: 10.1126/sciadv.adi0204 (PMC10599611; doi:10.1126/sciadv.adi0204)
Supplement: Supplementary file 2 — Data file S1 [file sciadv.adi0204_data_file_s1.zip › REM_ring_melts/Replica_exchange_source_code/data_structures.c]

/* Lattice is a struct variable that work as a hash table to helps calling the correct
variables in the main script (e.g. the indices of a site in lattice or in the qubit array,
the sites that flanks a bond, the bonds that make a triplet and so on */
struct Lattice {
  int n_sites;
  int **site;   // first index is for site enumeration, the second is for the Cartesian coordinates.
  int n_bonds;
  int **bond; // first index is for bond enumeration, the second is for the indices of the two sites.
  int n_corners;
  int **corner_bond; // first index is for triplet enumeration, the second is for the indices of the two bonds.
  int n_plaquettes;
  int **plaquette_bond; // first index is for plaquette enumeration, the second is for the indices of the four bonds, (indices 0-1 and 2-3 are for the two pairs of opposite bonds
  int **plaquette_corner; // first index is for plaquette enumeration, the second is for the indices of the four corners
};

struct System_properties{
  int n_spins;
  char *spin_array;
  int energy; // the energy is equal to the number of corners, which is proportional to the total curvature
  double temperature;
  long int n_accepted_moves;
  long int n_accepted_swaps;
  long int n_swaps;
  char trj_filename[100];
  char energy_filename[100];
  char configs_filename[100];
};
