# Supplementary material for: Quantum-inspired encoding enhances stochastic sampling of soft matter systems
Source: Sci Adv. 2023 Oct 25;9(43):eadi0204. doi: 10.1126/sciadv.adi0204 (PMC10599611; doi:10.1126/sciadv.adi0204)
Supplement: Supplementary file 2 — Data file S1 [file sciadv.adi0204_data_file_s1.zip › REM_ring_melts/Replica_exchange_source_code/README.TXT]

// July 30st, 2023.
//
// Source code for the Replica exchange method used in
// "Quantum-inspired Encoding Enhances Stochastic Sampling of Soft Matter Systems" by S. Longo, P. Hauke, P. Faccioli and C. Micheletti
//
// The code is provided  "as is" and with CC-BY-NC-SA license, with no liability nor implied assistance in compiling the code, running it etc.
//
// The code uses the ran2 random number generator of "Numerical Recipes" by Press et al., which must be provided - or replaced - by the user/
//
// The code was developed by CM.
//
