# Supplementary material for: Quantum-inspired encoding enhances stochastic sampling of soft matter systems
Source: Sci Adv. 2023 Oct 25;9(43):eadi0204. doi: 10.1126/sciadv.adi0204 (PMC10599611; doi:10.1126/sciadv.adi0204)
Supplement: Supplementary file 2 — Data file S1 [file sciadv.adi0204_data_file_s1.zip › REM_ring_melts/Setups/L5x4x4/INPUT_PT_PARAMETERS.DAT]

Dump_interval 1000
N_dumps 10000
Output_trj 0
Output_energy 1
Output_spin_config 1
Swap_interval  100
