# Supplementary material for: Quantum-inspired encoding enhances stochastic sampling of soft matter systems
Source: Sci Adv. 2023 Oct 25;9(43):eadi0204. doi: 10.1126/sciadv.adi0204 (PMC10599611; doi:10.1126/sciadv.adi0204)
Supplement: Supplementary file 2 — Data file S1 [file sciadv.adi0204_data_file_s1.zip › Visualization_Code/Lattice_Plot.py]

import numpy as np
import matplotlib
import matplotlib.pyplot as plt
import sys, getopt


def prepare_data(filename):
    """
    Function that read the txt file to prepare the string of qubits, ready for be analysed or plotted
    """
    f = open(filename, "r")
    output_string = f.read()
    f.close()

    output = []
    while output_string.find("[") != -1:
        start_solution = output_string.find("[")
        end_solution = output_string.index("]")
        string_solution = output_string[start_solution+1:end_solution].split(", ")
        tmp = []
        for i in range(len(string_solution)):
            tmp.append(float(string_solution[i]))
        output.append(tmp)

        output_string = output_string[end_solution+2:]


    return output

def QUBO_to_Ising(qubits):
    """
    Function to translate output from QUBO formalism to the Ising one
    """
    out = [2*x - 1 for x in qubits]
    return out

def Ising_to_QUBO(qubits):
    """
    Function to translate output from Ising formalism to the QUBO one
    """
    out = [(x + 1)/2 for x in qubits]
    return out

def L1_dist(a,b,conv_table):
    """
    Function that calculates the L1 distance between 2 lattices sites
    """
    return np.sum(np.abs(conv_table[a,:]-conv_table[b,:]))

def L2_dist(a,b,conv_table):
    """
    Function that calculates the L2 distance between 2 lattices sites
    """
    return np.sqrt(np.sum((conv_table[a,:]-conv_table[b,:])**2))

def check_nn(a,b,conv_table):
    """
    Function that checks if two sites are nearest neighbors
    """
    if L1_dist(a,b,conv_table) == 1:
        return 1
    else:
        return 0

def lattice_plot3d_efficient(L,qubits):
    # If using the Ising convention, translate the qubits
    qubits = Ising_to_QUBO(qubits)

    n_sites = np.prod(L)
    n_bonds = (3*8 + 4*4*(np.sum(L) - 6) + 5*2*((L[0]-2)*(L[1]-2) + (L[0]-2)*(L[2]-2) + (L[1]-2)*(L[2]-2)) + 6*np.prod(L - 2*np.ones(3, dtype=np.int32)))//2
    n_corner = 3*8 + 5*4*(np.sum(L) - 6) + 8*2*((L[0]-2)*(L[1]-2) + (L[0]-2)*(L[2]-2) + (L[1]-2)*(L[2]-2)) + 12*np.prod(L - 2*np.ones(3, dtype=np.int32))

    # Define variables with qubits of the same type, e.g. sites, bonds, triplets...
    start = 0
    end = n_bonds
    bonds_qubit = np.array(qubits[start:end])
    start+= n_bonds
    end+= n_corner
    corner_qubit = np.array(qubits[start:end])

    # I create an hash table to go from site to cartesian indices and viceversa
    conv_table = []
    for k in range(L[2]):
        for j in range(L[1]):
            for i in range(L[0]):
                conv_table.append([i,j,k])
    conv_table=np.array(conv_table)

    sites = []
    for k in range(L[2]):
        for j in range(L[1]):
            for i in range(L[0]):
                sites.append([i,j,k])

    sites = np.array(sites)

    counter = 0
    nn_site = []
    nn_cart = []

    for i in range(n_sites-1):
        for j in range(i+1, n_sites):
            if check_nn(i, j, conv_table) == 1:
                nn_site.append([i,j])
                nn_cart.append(np.array([conv_table[i,:],conv_table[j,:]]).reshape(2,3))
                counter += 1

    nn_site = np.array(nn_site)
    if counter != n_bonds:
        print("Error! Miscounted bonds")

    bond_table = np.zeros((n_sites, n_sites), dtype=np.int32)
    for l in range(n_bonds):
        i = nn_site[l][0]
        j = nn_site[l][1]
        bond_table[i,j] = l
        bond_table[j,i] = l

        counter_corner = 0
        corner_site = []
        corner_cart = []
        for l in range(n_bonds-1):
            for m in range(l+1, n_bonds):
                if nn_site[l,0] == nn_site[m,0]:
                    j=nn_site[l,0]
                    i=nn_site[l,1]
                    k=nn_site[m,1]
                elif nn_site[l,0] == nn_site[m,1]:
                    j=nn_site[l,0]
                    i=nn_site[l,1]
                    k=nn_site[m,0]
                elif nn_site[l,1] == nn_site[m,0]:
                    j=nn_site[l,1]
                    i=nn_site[l,0]
                    k=nn_site[m,1]
                elif nn_site[l,1] == nn_site[m,1]:
                    j=nn_site[l,1]
                    i=nn_site[l,0]
                    k=nn_site[m,0]
                else:
                    continue

                if check_nn(i, j, conv_table) == 1 and check_nn(j, k, conv_table) == 1:
                    if L2_dist(i,k,conv_table) != 2:
                        corner_site.append(np.array([i,j,k]))
                        corner_cart.append(np.array([conv_table[i,:],conv_table[j,:],conv_table[k,:]]).reshape(3,3))
                        counter_corner += 1

        if counter_corner != n_corner:
            print("Error! Miscounted corner triplets")

    matplotlib.rcParams.update({'font.size': 22})

    fig = plt.figure()
    ax = fig.add_subplot(projection='3d')
    # Lattice part
    ax.plot(sites[:,0], sites[:,1], sites[:,2], 'o', c='k', markersize=16,zorder=1)

    # Bond part
    for i in range(n_bonds):
        # Active bonds
        if bonds_qubit[i] == 1:
            ax.plot([nn_cart[i][0,0], nn_cart[i][1,0]],[nn_cart[i][0,1], nn_cart[i][1,1]],[nn_cart[i][0,2], nn_cart[i][1,2]], c='k', linewidth=8,alpha=0.5,zorder=1)

    ax.set_xticks(np.arange(0, L[0], 1))
    ax.set_yticks(np.arange(0, L[1], 1))
    ax.set_zticks(np.arange(0, L[2], 1))
    ax.set_xlabel(r'$i$')
    ax.set_ylabel(r'$j$')
    ax.set_zlabel(r'$k$')

    plt.show()

def main(argv):
    try:
      opts, args = getopt.getopt(argv,"h",[])
    except getopt.GetoptError:
      print("Intelligent_Lattice_plot.py datafile inputfile\n")
      print("Use flag -h for help.")
      sys.exit(2)
    for opt, arg in opts:
      if opt == '-h':
         print("Intelligent_Lattice_plot.py -h \n")
         print("Function that plots the polymer input configuration.")
         print("""The function read the data from the datafile given as input, using the dimensions\n
         specied in the inputfile. The inputfile is the file called INPUT_PARAMS.DAT used by The
         C program.""")
         sys.exit()


    datafile = argv[0]
    inputfile = argv[1]

    parameters = open(inputfile)
    nL = 0
    for row in parameters:
        if "Lattice_Dimensionality" in row:
            row = np.array(str(row).split(' '))
            if len(row) == 2:
                dim = int(row[1])
        if row[0] == "L" and row[1] == ' ':
            nL += 1

    L = np.zeros(dim, dtype=np.int32)

    if nL != dim:
        print("Different number of specified L and dimensions.")
        if nL == 1:
            print("Cubic geometry")
            parameters = open(inputfile)
            for row in parameters:
                if row[0] == "L" and row[1] == ' ':
                    row = np.array(str(row).split(' '))
                    if len(row) == 2:
                        for i in range(dim):
                            L[i] = int(row[1])
        else:
            print("Error!")
    elif nL == dim:
        parameters = open(inputfile)
        i = 0
        for row in parameters:
            if row[0] == "L" and row[1] == ' ':
                row = np.array(str(row).split(' '))
                if len(row) == 2:
                    while L[i] != 0:
                        i += 1
                    else:
                        L[i] = int(row[1])

        if np.all(L == L[0]*np.ones(dim)):
            print("Cubic geometry")
        else:
            print("Parallelepiped geometry")

    qubits = prepare_data(datafile)

    for i in range(len(qubits)):
        lattice_plot3d_efficient(L, qubits[i])

if __name__ == "__main__":
    main(sys.argv[1:])
