# Supplementary material for: Quantum-inspired encoding enhances stochastic sampling of soft matter systems
Source: Sci Adv. 2023 Oct 25;9(43):eadi0204. doi: 10.1126/sciadv.adi0204 (PMC10599611; doi:10.1126/sciadv.adi0204)
Supplement: Supplementary file 2 — Data file S1 [file sciadv.adi0204_data_file_s1.zip › Visualization_Code/Examples/2x2x2/INPUT_PARAMS.DAT]

Lattice_Dimensionality 3
L 2
L 2
L 2
Nbonds 8
V_SA_flag   1
V_L4_flag   0
